# Supplementary material for: An improved tortuosity measurement method combining curvature-based, breadth-first search and Euclidean distance for retinal image analysis
Source: PeerJ. 2026 Jan 6;14:e20561. doi: 10.7717/peerj.20561 (PMC12786152; doi:10.7717/peerj.20561)
Supplement: Supplemental Information 1 [file peerj-14-20561-s001.zip]

Archive with 6 entries (6 files):
- 1. RGB Tracing & Artery-Vein Separation.txt
- 2. Startpoint Detection.txt
- 3. Endpoint Detection.txt
- 4. Curve Path Calculation.txt
- 5. Straight Path Calculation.txt
- Readme.txt
